# Supplementary material for: Validating Questionnaires for Lower Limb Rehabilitation Systems and Devices: A Scoping Review
Source: Sports (Basel). 2025 Jan 2;13(1):4. doi: 10.3390/sports13010004 (PMC11769539; doi:10.3390/sports13010004)
Supplement: Supplementary file 1 [file sports-13-00004-s001.zip]

Archive with 1 entries (1 files):
- sports-3323626-supplementary.pdf
